# Supplementary material for: Dynamic and diverse amphibian assemblages: Can we differentiate natural processes from human induced changes?
Source: PLoS One. 2019 Mar 26;14(3):e0214316. doi: 10.1371/journal.pone.0214316 (PMC6435182; doi:10.1371/journal.pone.0214316)
Supplement: S1 Table — Museum numbers and corresponding species of all tadpoles and frogs collected during the study are presented. (XLSX) [file pone.0214316.s001.xlsx]

## Sheet: Sheet1
Table S1. Information on frog specimens in adult and tadpole stages collected during field inventory at Serra do Cipó, Southeastern Brazil.
Collection number	Stage	Species
MCNR 20990	tadpole	Bokermannohyla alvarengai
MCNR 20991	tadpole	Pithecopus megacephalus
MCNR 20992	tadpole	Pithecopus megacephalus
MCNR 20993	tadpole	Bokermannohyla alvarengai
MCNR 20994	tadpole	Physalaemus aff. evangelistai
MCNR 20995	tadpole	Bokermannohyla alvarengai
MCNR 20996	tadpole	Pithecopus megacephalus
MCNR 20997	tadpole	Pithecopus megacephalus
MCNR 20998	tadpole	Leptodactylus jolyi
MCNR 20999	tadpole	Scinax sp.
MCNR 21000	tadpole	Physalaemus aff. cuvieri
MCNR 21001	tadpole	Boana cipoensis
MCNR 21002	tadpole	Pithecopus megacephalus
MCNR 21003	tadpole	Rhinella rubescens
MCNR 21004	tadpole	Ololygon machadoi
MCNR 21005	tadpole	Boana cipoensis
MCNR 21006	tadpole	Bokermannohyla alvarengai
MCNR 21007	tadpole	Boana cipoensis
MCNR 21008	tadpole	Bokermannohyla saxicola
MCNR 21009	tadpole	Pithecopus megacephalus
MCNR 21010	tadpole	Bokermannohyla alvarengai
MCNR 21011	tadpole	Physalaemus aff.evangelistai
MCNR 21012	tadpole	Physalaemus aff. cuvieri
MCNR 21013	tadpole	Physalaemus aff.evangelistai
MCNR 21014	tadpole	Thoropa megatympanum
MCNR 21015	tadpole	Rhinella rubescens
MCNR 21016	tadpole	Thoropa megatympanum
MCNR 21017	tadpole	Boana cipoensis
MCNR 21018	tadpole	Leptodactylus aff. camaquara
MCNR 21019	tadpole	Leptodactylus aff. camaquara
MCNR 21020	tadpole	Phasmahyla jandaia
MCNR 21021	tadpole	Boana cipoensis
MCNR 21022	tadpole	Phasmahyla jandaia
MCNR 20967	adult	Boana lundii
MCNR 20968	adult	Bokermannohyla alvarengai
MCNR 20969	adult	Scinax curicica
MCNR 20970	adult	Scinax squalirostris
MCNR 20971	adult	Phasmahyla jandaia
MCNR 20972	adult	Leptodactylus sp.
MCNR 20973	adult	Leptodactylus jolyi
MCNR 20973	adult	Pseudopaludicola sp.
MCNR 20974	adult	Phasmahyla jandaia
MCNR 20975	adult	Pithecopus megacephalus
MCNR 20977	adult	Phasmahyla jandaia
MCNR 20978	adult	Leptodactylus cunicularius
MCNR 20979	adult	Ololygon machadoi
MCNR 20980	adult	Scinax gr. catharinae
MCNR 20981	adult	Trachycephalus sp.
MCNR 20982	adult	Rhinella rubescens
MCNR 20983	adult	Leptodactylus cunicularius
MCNR 20393	adult	Ameerega flavopicta
MCNR 20394	adult	Physalaemus deimaticus
MCNR 20395	adult	Physalaemus deimaticus
MCNR 20396	adult	Physalaemus deimaticus
MCNR 20397	adult	Thoropa megatympanum
MCNR 20398	adult	Thoropa megatympanum
