# Supplementary material for: Dynamic and diverse amphibian assemblages: Can we differentiate natural processes from human induced changes?
Source: PLoS One. 2019 Mar 26;14(3):e0214316. doi: 10.1371/journal.pone.0214316 (PMC6435182; doi:10.1371/journal.pone.0214316)
Supplement: S2 Table — See methods for details on data acquisition. (XLSX) [file pone.0214316.s002.xlsx]

## Sheet: Sheet1
Table S1 Description of studied stream sections regarding immediate riparian vegetation, microhabitat availability for tadpoles, and percent land cover represented by anthropogenic habitats, native forests, and montane meadows. See methods for details on data acquisition.
		1998-1999																2015-2016
Streams		S1	S2	S3	S4	S5	S6	S7	S8	S9	S10	S11	S12	S13	S14	S15	S16	S1	S2	S3	S4	S5	S6	S7	S8	S9	S10	S11	S12	S13	S14	S15	S16
Percent of plant strata	Herbs	73.3	100	100	94.7	100	81.3	100	84	100	81.3	100	100	97.3	100	90.7	100	90.7	100	100	100	100	100	100	100	100	100	100	100	100	97.3	100	100
	Shrubs	65.3	18.7	60	17.3	88	56	58.7	52	73.3	85.3	53.3	9.3	14.7	68	77.3	36	85.3	33.3	96	100	100	24	62.7	86.7	100	100	98.7	100	97.3	56	100	62.7
	Trees	44	0	22.7	6.7	76	40	30.7	34.7	60	77.3	14.7	2.7	12	8	88	10.7	74.7	0	10.7	74.7	68	0	5.3	61.3	65.3	100	0	0	28	2.7	100	8
Microhabitat types (according to Eterovick & Barros, 2003)	0–15 cm, (rb), (v), (c)	2	7	0	0	2	9	0	1	0	0	0	0	0	0	3	0	0	7	0	1	4	0	0	8	1	0	0	0	0	0	0	0
	0–15 cm, (rb), (v), (nc)	0	0	0	0	0	11	6	1	0	0	4	0	0	5	0	16	8	17	5	1	5	0	20	17	24	0	16	0	14	20	0	4
	0–15 cm, (rb), (nv), (c)	6	0	1	2	4	1	0	1	1	2	0	0	4	1	0	2	1	16	0	3	1	0	0	6	0	0	0	0	0	0	0	0
	0–15 cm, (rb), (nv), (nc)	4	0	13	3	0	6	4	4	2	6	11	3	11	10	1	7	20	12	6	15	4	15	9	21	4	0	34	65	16	43	0	3
	0–15 cm, (sb), (v), (c)	2	2	0	0	1	3	11	4	1	0	0	0	0	0	2	0	0	0	0	0	2	0	0	1	0	2	1	0	0	0	0	0
	0–15 cm, (sb), (v), (nc)	1	1	0	0	2	1	11	0	2	0	7	0	0	0	0	0	1	9	0	0	5	0	17	4	2	7	17	0	21	8	4	23
	0–15 cm, (sb), (nv), (c )	19	19	13	13	19	10	4	24	20	20	0	0	13	3	0	5	0	0	0	0	8	0	0	1	0	0	0	0	0	0	0	0
	0–15 cm, (sb), (nv), (nc)	27	20	16	3	3	15	27	21	7	7	22	33	16	17	0	13	0	0	0	0	14	26	3	2	0	2	6	8	14	4	1	0
	> 15–30 cm, (rb), (v), (c)	1	1	0	0	0	0	1	0	0	0	0	0	0	0	1	0	0	2	0	0	0	0	0	0	0	0	0	0	0	0	0	0
	> 15–30 cm, (rb), (v), (nc)	1	1	0	1	1	3	2	0	1	0	0	0	0	1	1	1	9	1	1	0	0	0	0	0	5	0	0	0	1	0	0	0
	> 15–30 cm, (rb), (nv), (c)	2	0	0	2	0	0	0	0	8	0	0	0	0	0	0	0	0	3	0	1	0	0	0	0	0	0	0	0	0	0	0	0
	> 15–30 cm, (rb), (nv), (nc)	2	1	4	0	2	7	0	0	8	3	1	7	2	1	2	0	10	5	0	15	2	10	3	2	0	0	1	0	1	0	0	0
	> 15–30 cm, (sb), (v), (c)	0	3	0	0	0	0	0	1	0	0	0	0	0	0	0	0	0	0	0	0	0	0	0	0	0	0	0	0	0	0	0	0
	> 15–30 cm, (sb), (v), (nc)	0	5	0	0	2	5	0	1	0	0	0	0	0	1	1	2	1	0	1	0	7	0	0	0	5	2	0	0	1	0	5	0
	> 15–30 cm, (sb), (nv), (c)	6	0	1	16	5	0	0	6	0	0	0	0	2	0	3	0	0	0	0	0	0	0	0	0	0	0	0	0	0	0	0	0
	> 15–30 cm, (sb), (nv), (nc)	8	5	6	6	13	11	7	4	0	11	4	0	6	4	4	0	0	0	0	0	1	8	0	2	1	0	0	0	1	0	6	0
	> 30 cm, (rb), (v), (c)	0	1	0	0	0	0	0	0	1	0	0	0	0	3	2	0	0	1	0	2	0	0	0	0	0	0	0	0	0	0	0	0
	> 30 cm, (rb), (v), (nc)	0	1	0	0	0	0	0	0	2	0	0	0	0	5	5	4	14	1	0	1	0	0	1	0	9	2	0	0	2	0	8	0
	> 30 cm, (rb), (nv), (c)	1	0	0	1	1	0	0	0	3	0	0	0	3	0	0	0	1	0	0	0	0	0	0	0	0	0	0	0	0	0	0	0
	> 30 cm, (rb), (nv), (nc)	0	1	5	5	7	2	0	0	5	2	1	1	1	8	13	0	7	2	2	33	6	11	0	0	0	0	0	0	0	0	0	0
	> 30 cm, (sb), (v), (c )	0	0	0	1	1	0	0	1	0	0	0	0	0	0	0	0	0	0	0	0	0	0	0	1	0	0	0	0	0	0	11	0
	> 30 cm, (sb), (v), (nc)	0	2	0	0	2	0	0	0	0	0	0	1	0	0	2	2	3	0	1	1	11	0	1	2	1	3	0	0	0	0	0	0
	> 30 cm, (sb), (nv), (c )	4	0	0	15	0	0	0	2	5	1	3	0	8	0	2	2	0	0	0	0	0	0	0	0	0	0	0	0	0	0	0	0
	> 30 cm, (sb), (nv), (nc)	4	0	2	5	12	3	4	4	10	17	11	12	8	2	26	7	0	0	0	2	2	5	1	0	0	1	0	0	1	0	0	0
Land cover (%)	Anthropogenic	7.70115	1.6092	2.41379	0	1.26437	1.95402	6.89655	7.01149	3.67816	5.51724	1.14943	6.32184	6.78161	2.87356	4.36782	0.91954	30.4598	20	24.9425	22.6437	22.8736	23.7931	23.7931	24.5977	12.7586	15.1724	10.2299	12.2989	21.3793	1.49425	2.18391	14.3678
	Native forests	29.0805	35.8621	47.1264	15.5172	18.2759	17.0115	9.77011	10.4598	55.8621	65.6322	55.5172	52.069	49.0805	42.7586	56.7816	54.5977	39.4253	9.31034	11.4943	21.6092	17.2414	18.2759	14.7126	14.3678	18.9655	44.4828	20.8046	22.4138	26.7816	2.98851	39.0805	27.1264
	Montane meadows	62.1839	62.5287	50	84.4828	80.4598	81.0345	83.3333	82.5287	40.4598	26.6667	43.3333	41.6092	43.908	54.3678	38.7356	43.7931	11.3793	49.5402	40.8046	33.7931	33.3333	35.0575	39.3103	36.3218	45.977	18.046	43.2184	40.8046	41.954	93.7931	39.8851	51.2644
