# Supplementary material for: Dynamic and diverse amphibian assemblages: Can we differentiate natural processes from human induced changes?
Source: PLoS One. 2019 Mar 26;14(3):e0214316. doi: 10.1371/journal.pone.0214316 (PMC6435182; doi:10.1371/journal.pone.0214316)
Supplement: S3 Table — Eggs and froglets were also recorded during the study, but did not represent new records for any stream, thus are not represented. (XLSX) [file pone.0214316.s003.xlsx]

## Sheet: Plan3
Table S2 Number of adult frogs and tadpoles of 32 species recorded in 16 streams at Serra do Cipó, southeastern Brazil, during standardized sampling periods in 1998-1999 and 2015-2016. Eggs and froglets were also recorded during the study, but did not represent new records for any stream, thus are not represented.
	Stream 1		Stream 2		Stream 3		Stream 4		Stream 5		Stream 6		Stream 7		Stream 8		Stream 9		Stream 10		Stream 11		Stream 12		Stream 13		Stream 14		Stream 15		Stream 16
	1998-1999	2015-2016	1998-1999	2015-2016	1998-1999	2015-2016	1998-1999	2015-2016	1998-1999	2015-2016	1998-1999	2015-2016	1998-1999	2015-2016	1998-1999	2015-2016	1998-1999	2015-2016	1998-1999	2015-2016	1998-1999	2015-2016	1998-1999	2015-2016	1998-1999	2015-2016	1998-1999	2015-2016	1998-1999	2015-2016	1998-1999	2015-2016
Species	Number of adults/Number of tadpoles		Number of adults/Number of tadpoles		Number of adults/Number of tadpoles		Number of adults/Number of tadpoles		Number of adults/Number of tadpoles		Number of adults/Number of tadpoles		Number of adults/Number of tadpoles		Number of adults/Number of tadpoles		Number of adults/Number of tadpoles		Number of adults/Number of tadpoles		Number of adults/Number of tadpoles		Number of adults/Number of tadpoles		Number of adults/Number of tadpoles		Number of adults/Number of tadpoles		Number of adults/Number of tadpoles		Number of adults/Number of tadpoles
R. rubescens	0/0	1/31	1/0	1/0	0/2	0/0	0/276	6/12	2/0	0/1	0/0	0/0	0/0	0/0	0/0	0/2	2/0	1/1	2/0	1/0	0/0	0/0	0/0	0/0	0/0	1/0	1/0	1/0	4/0	1/0	3/0	0/0
Vitreorana sp.	0/0	0/0	0/0	0/0	0/0	0/0	0/0	0/0	2/0	0/0	0/0	0/0	0/0	0/0	0/0	0/0	0/0	0/0	0/0	0/0	0/0	0/0	1/0	0/0	0/0	0/0	0/0	0/0	2/0	0/0	0/0	0/0
T. megatympanum	0/0	0/0	0/0	0/0	0/0	0/0	0/0	0/0	0/0	0/0	0/0	0/0	0/0	0/8	0/0	0/1	0/0	0/1	0/0	0/1	0/1	0/1	0/11	0/0	0/15	10/4	0/0	0/0	0/0	0/0	0/0	0/0
A. Flavopicta	0/2	0/0	0/0	12/0	0/0	2/0	0/0	5/0	0/0	0/0	0/0	0/0	0/0	0/0	0/0	0/0	0/0	0/0	0/0	0/0	0/0	0/0	0/0	0/0	0/0	3/0	0/0	0/0	0/0	2/0	0/0	1/0
B. alvarengai	0/0	0/0	2/3	0/76	0/0	1/10	1/0	0/2	0/0	0/1	0/0	0/0	0/0	0/2	0/0	0/13	0/0	0/0	0/0	0/0	6/7	0/12	2/0	0/271	0/0	5/584	0/0	0/0	0/0	0/0	0/0	0/0
B. nanuzae	1/0	0/0	0/0	0/0	0/0	0/0	1/0	2/0	0/0	0/0	0/0	1/0	0/0	0/0	0/0	0/0	0/0	0/0	0/0	1/0	0/0	0/0	0/0	0/0	0/0	0/0	0/0	0/0	0/1	1/6	0/0	0/0
B. saxicola	1/0	5/1	3/3	2/0	0/3	1/0	3/10	9/0	3/7	1/0	15/4	1/1	2/0	0/3	3/27	8/11	1/17	1/0	2/2	0/7	8/7	0/0	8/0	0/0	2/0	4/0	0/0	3/0	0/0	1/0	0/0	0/3
D. minutus	0/0	0/0	0/0	1/0	0/0	0/0	0/0	0/0	0/0	0/0	0/0	0/0	0/0	0/0	0/0	0/0	0/0	0/0	0/0	0/0	0/0	0/0	0/0	0/0	0/0	0/0	0/0	0/0	0/0	0/0	1/0	0/0
B. albopunctatus	4/0	1/0	0/0	0/0	2/0	0/0	3/9	0/0	3/0	0/0	2/0	0/0	0/0	0/0	0/0	2/0	0/0	2/0	0/0	0/0	0/0	0/0	1/0	0/0	0/0	0/0	3/0	0/0	7/0	0/0	0/0	1/0
B. cipoensis	6/0	0/0	5/0	0/0	0/0	0/0	3/0	0/0	1/0	0/0	2/0	1/1	0/0	0/0	1/0	0/0	0/0	0/0	2/0	0/0	3/0	0/0	2/0	0/0	1/0	0/0	2/13	0/0	0/1	3/0	2/0	2/6
B. lundii	0/10	0/0	2/0	0/0	0/0	0/0	3/0	1/0	2/0	0/0	1/0	1/0	0/0	3/0	0/0	2/0	0/0	0/0	0/0	0/0	0/0	0/0	0/0	0/0	0/0	0/0	0/0	0/0	0/0	0/0	0/0	0/0
S. curicica	0/1	0/0	2/0	0/0	0/0	0/0	3/0	0/0	1/0	0/0	2/2	1/0	0/0	0/0	0/0	0/0	1/0	0/0	1/0	0/0	2/0	0/0	0/0	0/0	0/0	0/0	0/0	0/0	0/0	1/0	0/0	0/0
O. machadoi	0/1	1/0	0/0	0/0	0/0	0/0	0/0	0/0	0/21	1/0	0/0	0/0	0/0	0/0	0/0	0/0	0/0	0/0	0/9	8/21	1/0	0/0	0/0	0/0	0/0	0/0	0/0	4/0	0/0	4/20	0/0	0/0
S. squalirostris	0/0	0/0	0/0	0/0	0/0	0/0	0/0	0/0	0/0	0/0	0/0	0/0	0/0	0/0	0/0	0/0	0/0	0/0	0/0	0/0	0/0	0/0	0/0	0/0	0/0	0/0	0/0	0/0	0/0	0/0	0/0	0/17
T. typhonius	0/0	0/0	0/0	0/0	0/0	0/0	0/0	0/0	0/0	0/0	0/0	0/0	0/0	0/0	0/0	0/0	0/0	0/0	0/0	0/0	0/0	0/0	0/0	0/0	0/0	0/0	0/0	0/0	0/0	1/0	0/0	0/0
P. cuvieri	0/0	0/0	0/0	0/4	0/0	0/0	0/0	0/0	0/0	0/0	2/0	0/0	0/0	0/1	1/0	0/0	0/0	0/0	2/0	0/0	0/0	0/0	0/0	0/0	0/0	0/0	2/0	0/1	1/0	1/0	0/0	6/0
P. deimaticus	0/0	0/0	0/0	0/0	0/0	0/0	0/0	0/0	0/0	0/0	0/0	0/0	0/0	0/0	0/0	0/0	0/0	0/0	0/0	0/0	0/0	0/0	0/0	0/0	0/0	0/0	0/0	5/0	0/0	0/0	0/0	0/0
P. evangelistae	0/0	0/0	0/0	0/0	0/0	0/0	0/0	0/0	0/0	0/0	0/0	0/0	0/0	0/0	0/2	0/0	0/0	0/0	0/0	0/0	0/0	0/0	0/0	0/0	0/0	0/0	0/0	0/0	0/5	0/0	0/0	0/0
P. mineira	2/0	0/0	0/0	1/0	0/0	0/0	7/0	0/0	1/0	0/0	0/0	0/0	1/0	0/0	0/0	0/0	1/0	0/0	0/0	0/0	4/0	0/0	2/0	0/0	7/0	0/0	0/0	0/0	2/0	0/0	0/0	0/0
Adenomera sp.	0/0	0/0	0/0	0/0	0/0	0/0	0/0	0/0	0/0	0/0	0/0	0/0	0/0	0/0	0/0	0/0	0/0	0/0	0/0	0/0	0/0	0/0	0/0	0/0	0/0	0/0	0/0	0/0	0/0	1/0	0/0	0/0
L. camaquara	0/0	0/0	0/0	0/1	0/0	0/0	1/0	0/0	0/0	0/0	5/0	0/0	5/0	0/0	2/0	0/0	0/0	0/0	0/0	0/0	9/0	0/0	4/0	1/0	0/0	0/0	0/0	0/0	0/0	0/0	0/1	0/0
L. cunicularius	3/0	1/0	0/1	0/0	0/0	0/0	3/1	0/0	5/18	0/0	7/11	0/0	0/0	0/0	3/0	0/0	1/0	0/0	0/0	0/0	1/3	0/0	0/16	0/0	0/3	0/0	0/0	0/0	0/0	0/0	1/0	0/0
L. furnarius	1/1	0/0	0/0	0/0	0/0	0/0	1/0	0/0	1/0	0/0	1/1	0/0	0/0	0/0	0/0	0/0	0/0	0/0	0/0	0/0	0/0	0/0	0/0	0/0	0/0	0/0	0/0	0/0	0/0	0/0	0/0	1/0
L. fuscus	0/0	0/0	0/0	1/0	0/0	0/0	0/0	0/0	0/0	0/0	0/0	0/0	0/0	0/0	0/0	0/0	0/0	0/0	0/0	0/0	0/0	0/0	0/0	0/0	0/0	0/0	0/0	0/0	0/0	0/0	0/0	0/0
L. jolyi	0/0	0/0	0/1	0/1	0/0	3/0	2/1	0/0	0/0	0/0	0/0	0/0	0/0	0/0	0/0	0/0	2/0	0/0	1/0	0/0	0/0	0/0	0/7	0/0	0/0	0/0	0/0	0/0	2/0	2/0	2/0	1/0
L. labyrinthicus	0/0	1/0	0/3	0/0	0/0	0/0	0/0	0/0	0/0	0/0	0/0	0/0	0/0	0/0	0/0	0/0	0/0	0/0	0/0	0/0	0/1	0/0	0/0	0/0	0/0	0/0	0/1	0/0	0/0	0/0	0/0	0/0
L. latrans	3/0	0/0	0/0	0/0	0/0	0/0	1/0	0/0	2/0	0/0	0/0	0/0	0/0	0/0	0/0	0/0	0/0	0/0	0/0	0/0	0/0	0/0	0/0	0/0	0/0	0/0	0/0	0/0	0/0	0/0	0/0	2/0
L. syphax	0/0	0/0	4/0	0/0	0/0	0/0	0/0	0/0	5/0	0/0	0/0	0/0	1/0	0/0	0/0	0/0	0/0	0/0	0/0	0/0	5/0	0/0	10/0	0/0	2/0	0/0	0/0	0/0	0/0	0/0	0/0	0/0
O. juquinha	0/0	0/0	0/0	7/0	0/0	0/0	0/0	0/0	0/0	0/0	1/0	0/0	0/0	0/0	0/0	0/0	0/0	0/0	0/0	0/0	0/0	1/0	0/0	0/0	0/0	0/0	0/0	1/0	0/0	0/0	0/0	3/0
P. cururu	0/0	0/0	0/0	8/0	0/0	0/0	0/0	0/0	1/0	0/0	0/0	0/0	6/0	0/1	0/0	0/0	0/0	2/0	0/0	0/0	0/0	0/0	0/0	0/0	0/0	4/0	8/0	4/0	0/0	0/0	0/0	1/0
P. jandaia	2/0	0/0	0/0	0/0	0/0	0/0	0/0	0/0	0/0	0/0	0/0	0/0	0/0	0/0	0/0	0/0	2/0	0/0	0/0	0/0	0/0	0/0	0/0	0/0	0/0	0/0	0/0	0/0	0/3	22/93	0/0	0/0
P. megacephala	2/1	0/0	3/18	9/5	0/0	7/8	0/0	0/0	1/0	0/0	0/8	7/0	0/17	2/8	0/0	1/3	0/0	0/0	0/11	0/1	0/0	4/9	0/0	4/9	2/0	0/0	0/0	0/0	3/0	0/1	0/0	0/0
