# Supplementary material for: Dynamic and diverse amphibian assemblages: Can we differentiate natural processes from human induced changes?
Source: PLoS One. 2019 Mar 26;14(3):e0214316. doi: 10.1371/journal.pone.0214316 (PMC6435182; doi:10.1371/journal.pone.0214316)
Supplement: S4 Table — Real detection during six samplings per stream within the rainy season (naive), occupancy and detectability estimates obtained with the software PRESENCE and estimated number of visits necessary for 95% detection probability of a species once present at a given site are presented. Detectability values high enough to provide robust estimates of occupancy are in boldface. * indicates occupancy values that differed significantly between sampling periods (1998–1999 and 2015–2016), only considered for species with detection probabilities of around 15% or higher in both periods (see text for details). (XLSX) [file pone.0214316.s004.xlsx]

## Sheet: Table S2
Table S3 Detectability (p) and occupancy (psi) results for 32 anuran species at 16 streams at Serra do Cipó, southeastern Brazil, showing real detection during six samplings per stream within the rainy season (naive), occupancy and detectability estimates obtained with the software PRESENCE and estimated number of visits necessary for 95% detection probability of a species once present at a given…
	Naive	Est. (psi)	s.e.(psi)	95% conf. interval		p	s.e.(p)	Number of visits (95% conf. Interval)
R. rubensces
1998-1999	0.56	1	0	0-1		0.10	0.031	27.2(0.06-0.18)
2015-2016	0.50	1	0	0-1		0.08	0.028	34.4(0.00-0.16)
Vitreorana
1998-1999	0.19	1	0	0-1		0.03	0.018	94.2(0.01-0.09)
T. megatympanum
1998-1999	0.75	1	0	0-1		0.12	0.034	22.9(0.07–0.21)
2015-2016	0.37	0.45	0.161	0.19-0.75		0.25	0.087	10.3(0.12–0.45)
A. flavopicta
1998-1999	0.06	1	0	0-1		0.01	0.010	289.6(0.001–0.07)
2015-2016	0.31	0.43	0.195	0.14-0.78		0.19	0.091	14(0.07–0.43)
B. alvarengai
1998-1999	0.25	0.31*	0.152	0.10-0.65		0.23	0.105	11.4(0.09–0.49)
2015-2016	0.56	0.70	0.180	0.30-0.93		0.24	0.070	11(0.13–0.40)
B. nanuzae
1998-1999	0.12	1	0	0-1		0.02	0.015	142.5(0.01-0.08)
2015-2016	0.25	1	0	0-1		0.04	0.020	70.3(0.02-0.11)
B. saxicola
1998-1999	0.75	0.91	0.162	0.18-1		0.25	0.061	10.3(0.15–0.39)
2015-2016	0.62	0.70	0.144	0.38-0.90		0.31	0.069	8(0.20–0.46)
D. minutus
2015-2016	0.12	1	0	0-1		0.02	0.015	142.2(0.01-0.08)
B. albopunctatus
1998-1999	0.50	1	0	0-1		0.1	0.030	30.4(0.05–0.17)
2015-2016	0.31	0.38	0.157	0.14-0.70		0.24	0.095	10.7(0.10-0.47)
B. cipoensis
1998-1999	0.81	1	0	0-1		0.18	0.039	15.4(0.11–0.27)
2015-2016	0.12	0.14	0.098	0.03-0.45		0.30	0.153	8.7(0.09–0.64)
B. lundii
1998-1999	0.27	1	0	0-1		0.04	0.022	66.0(0.02-0.11)
2015-2016	0.25	1	0	0-1		0.04	0.020	70.3(0.02-0.11)
S. curicica
1998-1999	0.50	1	0	0-1		0.08	0.028	34.4(0.04-0.16)
2015-2016	0.06	1	0	0-1		0.01	0.010	286.6(0.00-0.07)
O. machadoi
1998-1999	0.25	0.38	0.212	0.09-0.79		0.17	0.098	16.5(0.045–0.44)
2015-2016	0.12	0.12	0.083	0.03-0.39		0.67	0.137	2.5(0.37–0.90)
S. squalirostris
2015-2016	0.06	0.07	0.072	0.01-0.39		0.29	0.216	8.7(0.05-0.76)
T. typhonius
2015-2016	0.07	1	0	0-1		0.01	0.011	268.4(0.00-0.07)
P. cuvieri
2015-2016	0.12	0.19	0.157	0.03-0.64		0.17	0.139	16.5(0.03-0.59)
P. deimaticus
2015-2016	0.07	0.07	0.066	0.01-0.36		0.49	0.213	4.4(0.15–0.84)
P. evangelistae
1998-1999	0.13	0.20	0.167	0.03-0.66		0.17	0.139	16.5(0.03–0.59)
P. mineira
1998-1999	0.56	1	0	0-1		0.09	0.030	30(0.05-0.17)
Adenomera sp.
2015-2016	0.06	1	0	0-1		0.01	0.010	286.6(0.00-0.07)
L. camaquara
1998-1999	0.37	0.71	0.395	0.05-0.99		0.12	0.073	24.2(0.03-0.35)
2015-2016	0.19	–	–	–		0.03	0.018	94.2(0.01-0.09)
L. cunicularius
1998-1999	0.56	1	0	0-1		0.11	0.032	24.6(0.06-0.19)
2015-2016	0.12	1	0	0-1		0.02	0.015	142.5(0.00-0.08)
L. furnarius
1998-1999	0.25	0.58	0.480	0.03-0.98		0.09	0.082	31.7(0.01-0.41)
2015-2016	0.06	1	0	0-1		0.00	0.000	574(0.00-0.04)
L. fuscus
2015-2016	0.06	1	0	0-1		0.01	0.006	481(0.00-0.04)
L. jolyi
1998-1999	0.44	1	0	0-1		0.08	0.028	34.4(0.04-0.16)
2015-2016	0.06	1	0	0-1		0.01	0.010	286.6(0.00-0.07)
L. labyrinthicus
1998-1999	0.19	0.36	0.293	0.04-0.87		0.12	0.103	24.2(0.02-0.48)
2015-2016	0.06	1	0	0-1		0.00	0.000	574(0.00-0.04)
L. latrans
1998-1999	0.19	1	0	0-1		0.01	0.018	228.9(0.01-0.09)
2015-2016	0.06	0.07	0.076	0-0.41		0.14	0.116	20(0.02-0.52)
L. syphax
1998-1999	0.44	0.92	0.512	0-1		0.10	0.046	27.9(0.03-0.31)
O. juquinha
1998-1999	0.12	1	0	0-1		0.02	0.015	142.5(0.00-0.08)
2015-2016	0.25	0.58	0.480	0.03-0.98		0.09	0.082	31.7(0.01-0.41)
P. cururu
1998-1999	0.25	0.31	0.152	0.10-0.65		0.23	0.105	11.4(0.09–0.49)
2015-2016	0.31	1	0	0-1		0.05	0.023	56(0.02-0.12)
P. jandaia
1998-1999	0.06	0.07	0.072	0.01-0.39		0.29	0.216	8.7(0.05–0.72)
2015-2016	0.12	0.13	0.087	0.03-0.40		0.40	0.154	5.9(0.16–0.70)
P. megacephalus
1998-1999	0.25	0.26	0.112	0.10-0.52		0.44	0.108	5.1(0.25–0.65)
2015-2016	0.50	0.63	0.184	0.27-0.89		0.23	0.074	11.4(0.12–0.41)
